# Supplementary material for: Infanticide in a mammal-eating killer whale population
Source: Sci Rep. 2018 Mar 20;8:4366. doi: 10.1038/s41598-018-22714-x (PMC5861072; doi:10.1038/s41598-018-22714-x)
Supplement: Supplementary file 2 — Table S1 [file 41598_2018_22714_MOESM2_ESM.xlsx]

## Sheet: Sheet1
	Duration hr.min.sec	Pulsed Calls
		WCT01	WCT02	WCT03	WCT04	WCT07	WCT08	WCT09	WCT11	Aberrant	Unidentified
Recording S1	1.14.40	0	8	1	0	0	0	0	68	69	40
Recording S2	3.33	13	14	6	18	14	2	0	1	7	8
